# Supplementary material for: CD44 Promotes Lung Cancer Cell Metastasis through ERK–ZEB1 Signaling
Source: Cancers (Basel). 2021 Aug 12;13(16):4057. doi: 10.3390/cancers13164057 (PMC8392539; doi:10.3390/cancers13164057)
Supplement: Supplementary file 1 [file cancers-13-04057-s001.zip]

Archive with 3 entries (2 files):
- cancers-1313790 supplementary+wb/
- cancers-1313790 supplementary+wb/cancers-1313790 supplemenatry .pdf
- cancers-1313790 supplementary+wb/Raw data western_CD44.pptx
